# Supplementary material for: Anti-Proliferative and Pro-Apoptotic Effects of Digested Aglianico Grape Pomace Extract in Human Colorectal Cancer Cells
Source: Molecules. 2022 Oct 11;27(20):6791. doi: 10.3390/molecules27206791 (PMC9611208; doi:10.3390/molecules27206791)
Supplement: Supplementary file 1 [file molecules-27-06791-s001.zip]

Archive with 1 entries (1 files):
- molecules-1916386-supplementary.pdf
